# Supplementary material for: A causal role for frontal cortico-cortical coordination in social action monitoring
Source: Nat Commun. 2020 Oct 16;11:5233. doi: 10.1038/s41467-020-19026-y (PMC7568569; doi:10.1038/s41467-020-19026-y)
Supplement: Supplementary file 3 — Supplementary Movie 2 [file 41467_2020_19026_MOESM3_ESM.zip]

Archive with 1 entries (1 files):
- MovieS2.avi
