# Supplementary material for: A causal role for frontal cortico-cortical coordination in social action monitoring
Source: Nat Commun. 2020 Oct 16;11:5233. doi: 10.1038/s41467-020-19026-y (PMC7568569; doi:10.1038/s41467-020-19026-y)
Supplement: Supplementary file 5 — Source Data [file 41467_2020_19026_MOESM5_ESM.xlsx]

## Sheet: Figure 1c
monkey A	RA	0.838565	0.872378	0.862745	0.84127	0.853933	0.835366	0.804469	0.823944	0.850534	0.855457	0.834758	0.815166	0.820755	0.837963	0.855705	0.836406	0.85446	0.84058	0.856844	0.882979	0.849315	0.858182	0.868586	0.85241	0.812383	0.836957	0.874396	0.862963	0.815789	0.861702	0.844156	0.836991	0.895161	0.846154	0.82716	0.917647	0.856415	0.883333	0.835341	0.909091	0.816832	0.816901	0.846154	0.844828
	FM	0.813559	0.795455	0.735751	0.827434	0.786957	0.768212	0.873786	0.748466	0.85	0.782051	0.809524	0.75	0.851852	0.791667	0.846154	0.854839	0.870588	0.848276	0.844828	0.753247	0.820225	0.812227	0.831325	0.796053	0.810897	0.873563	0.781609	0.794393	0.768595	0.792857	0.863636	0.775194	0.754098	0.801802	0.804598	0.776923	0.789474	0.890909	0.784091
	FO	0.666667	0.833333	0.689873	0.846995	0.736842	0.7	0.761905	0.658824	0.625	0.892157	0.794326	0.730435	0.80226	0.834225	0.829897	0.660714	0.735955	0.761364	0.84507	0.74	0.801282	0.8125	0.800926	0.809524	0.794239	0.833333	0.71831	0.872727	0.8	0.782609	0.847826	0.65625	0.625	0.8125	0.710843	0.761905	0.766667	0.75	0.747662	0.75
monkey B	RA	0.688525	0.48	0.733333	0.898148	0.844444	0.821138	0.733333	0.828829	0.838384	0.810811	0.773333	0.809524	0.666667	0.733333	0.807018	0.813725	0.797101	0.797101	0.811594	0.816092	0.790123	0.924242	0.76087	0.873563	0.723404	0.849315	0.797368	0.844444	0.852368	0.838415	0.755034	0.799065	0.812227	0.807203	0.831633	0.733333	0.733333	0.666667	0.733333	0.797101	0.844444	0.773333	0.666667	0.666667	0.688902	0.773333	0.797101	0.760565
	FM	0.833333	0.333333	0.822967	0.731959	0.813636	0.682051	0.762376	0.818182	0.783333	0.8125	0.758929	0.767442	0.869919	0.833333	0.792793	0.850575	0.766129	0.790123	0.758621	0.808383	0.774194	0.836158	0.804878	0.847222	0.838384	0.869318	0.85625	0.857143	0.864198	0.8	0.83	0.777778	0.764151	0.896552	0.854167	0.861111	0.833333	0.877193	0.844961	0.844444	0.88189	0.862903	0.846154	0.795082	0.822222	0.746032	0.87037	0.846774
	FO	0.796178	0.808989	0.727273	0.740741	0.808989	0.623932	0.810606	0.857143	0.785124	0.811966	0.810256	0.769231	0.820225	0.857143	0.82716	0.781609	0.75	0.831933	0.819048	0.815287	0.822581	0.773196	0.822785	0.797546	0.855856	0.828829	0.793427	0.821429	0.823529	0.782895	0.850877	0.757576	0.808333	0.761905	0.717949	0.761905	0.813008	0.84252	0.813008	0.836879	0.802083	0.775	0.837209	0.774775	0.84106	0.75	0.840909	0.822581
[truncated: 19 more columns]

## Sheet: Figure 1d
monkey A	RA	1	0.583333	0	1	0.866667	0.666667	1	1	1	0.8	0.666667	1	0.833333	0.555556	0.555556	0.714286	0.6	0.75	0.8125	1	1	0.8125	0.666667	0.666667	0.75	1	0	0	1	0.866667	0.666667	0.5	0.5	1	0.8	0.866667	0.555556	0.6	0.5	0.5	1	0.666667	0	0.5
	FM	0.5	0.428571	0.75	0.5	0.666667	0.571429	1	0.5	1	0.5	1	0.5	0.666667	0.25	0.888889	0.666667	0.8	0.75	1	0.75	0.428571	0.5	0.7	0.6	0.75	0.75	0.875	0.666667	1	0.714286	0.857143	0.666667	0.666667	0.833333	0.5	1	1	1	1
	FO	0.666667	0.833333	0.428571	0.666667	0.666667	0.833333	0.5	0.75	0.666667	0.5	1	0.5	0.5	0.5	1	0.25	0.454545	0.5	1	1	0.2	0.625	0.75	0.75	0.6	1	0.333333	0.666667	0.75	1	0.5	0.666667	0.75	1	0.166667	1	0.75	1	0.5	1
monkey B	RA	0.75	0.75	0.4	0.833333	0.875	0.666667	0.857143	0.75	1	0.833333	0.75	1	1	0.5	0.8	1	0.666667	0.75	0.75	0.8	1	0.5	0.428571	0.75	0.666667	0.666667	0.428571	1	0.75	0.5	1	0.333333	0.666667	1	0.333333	0.833333	0.666667	1	1	0.75	0.5	0.5	1	1	1	0.333333	0.833333	0.666667
	FM	0.25	1	0.857143	0.75	0.444444	0.666667	0.666667	0.666667	1	0.5	1	0.5	0.5	0.333333	0.625	1	0.333333	0.333333	0.166667	0.75	0.6	0.75	0.25	0.25	0.363636	0.5	0.666667	0.8	0.5	0.166667	0.166667	0.5	0.666667	0.25	0	0.4	0.75	0.5	0.666667	0.833333	0.666667	0.75	0.75	0.363636	0.428571	0.666667	0.75	0.75
	FO	0.666667	0.5	0.666667	0.5	0.75	0.666667	0.4	1	0.666667	0.666667	0.454545	0.5	0.666667	0.666667	1	0.4	1	0.714286	0.75	0.375	0.333333	0.428571	0.75	0.166667	0.5	1	0.583333	1	0.8	0.666667	0.5	1	1	0.8	0	0.285714	0.75	1	1	1	0.666667	0.6	0.5	0.571429	0.5	0.666667	1	1
[truncated: 19 more columns]

## Sheet: Figure 1e
monkey A	RA	0.625	0.769231	1	1	0.75	0.5	0.833333	0.666667	0.904762	0.857143	1	0.846154	0.5	1	1	1	1	0.5	1	1	1	1	0.944444	1	1	0.75	0.833333	0.666667	0.75	0.833333	0.666667	1	1	0.833333	0.75	0.5	1	1	0.833333	1	0.75	1	1	1
	FM	0.5	1	0.5	0.857143	0.857143	0.666667	1	1	1	1	1	1	1	0.666667	0.833333	1	1	0.8	1	1	1	1	1	1	1	1	0.8	1	0.7	0.8	1	0.666667	0	0.666667	0.5	1	0.666667	1	0
	FO	0.5	0.875	0.25	0.75	1	0	1	0.25	0.75	1	1	1	0.8	0.75	0.666667	0	0.5	0.5	1	1	0.333333	1	0.833333	0	1	1	0.666667	1	1	0.714286	1	0.5	0.5	1	1	0.5	1	1	1	0.5
monkey B	RA	1	1	1	1	1	1	0.666667	1	0.75	0.5	1	0.75	1	1	0.666667	1	0.666667	0.5	1	0.5	0.5	1	1	0.666667	0.666667	0.666667	0.5	1	0.5	1	1	0.75	0.5	1	0.75	0.666667	1	0.5	0.666667	0.75	0.5	1	1	0.666667	1	0.666667	0.5	0.5
	FM	0.5	0.25	0.25	0	0.75	0.6	0.25	1	1	0.333333	0.5	1	0.5	0.5	0.5	1	0	1	0.5	0.75	1	0.75	0.666667	1	1	1	0.8	1	0.666667	1	1	0.666667	1	1	1	1	1	1	1	1	0.5	1	0.5	0.5	1	0.666667	0.5	1
	FO	0.4	0	0.5	0.5	1	1	0.5	1	0	1	0.75	0.666667	0.25	0.666667	0.75	0.5	1	1	0.666667	1	0.666667	1	0.5	0.5	1	0.75	0.75	1	1	1	0.666667	0	0.4	0	1	0.666667	0.666667	0.5	1	0	1	0.6	0.5	1	0.666667	0.666667	1	1
[truncated: 19 more columns]

## Sheet: Figure 4d
PMv	Self correct	RA	-2.07358	-0.154319	0.260569	-1.40191	-1.99276	-1.8281	-0.611667	-0.845932	-1.90863	-1.77875	2.44645	-1.05109	-0.292373	-4.14195	-0.994405	-8.13213	-3.79133	2.66935	2.32708	2.30927	-4.93861	-6.58174	-1.27788	2.653	0.436113	-1.50672	-2.13894	2.35396
		FM	-3.00203	1.33181	-5.56429	-10.3052	-5.62251	-3.18713	-2.79629	-6.52237	-3.07077	-2.4597	-3.21449	3.46846	-3.70298	-2.49772	-3.76382	-6.76659	-3.27402	-6.73151	-6.94135	-0.294365	-1.89448	-3.09918	-1.67354	-4.43192
		FO	-1.21902	3.52138	-1.09784	-2.40267	-1.86725	-3.76767	-1.89319	-7.64409	-1.42638	-1.43457	-2.71421	0.888823	-3.27523	-4.57356	-2.67234	-3.85851	-4.9721	-5.5141	-3.70594	0.446865	-4.95687	-4.2803	-1.25141	-3.63971
	Partner correct	RA	-4.13	-0.224144	-1.77371	-2.3621	-2.17645	-2.14809	-2.68781	-0.973088	-0.0221007	-1.54989	1.39135	-1.45071	-0.0587583	-2.04154	-1.96804	-2.29801	-25.5745	0.438225	0.225778	1.15641	-5.67865	-3.87265	-0.956824	-1.94779	-0.182638	-1.19166	-1.10857	-0.0587584
		FM	-0.25814	1.30058	-2.18695	-2.78746	-2.08002	-1.65892	-4.05583	-2.22413	-0.447389	-1.84215	-2.11472	1.68694	-1.69249	-1.5022	-1.85963	-2.95057	-1.63701	-1.70275	-1.76821	-0.583656	-2.65036	-1.80855	-0.693336	-0.799974
		FO	-0.0485344	0.291865	-3.21307	-1.64568	-3.90015	-1.12568	-5.50565	-1.54188	-1.03447	-0.752905	-2.58716	-1.16241	-1.35085	-1.92164	-5.20525	-1.93793	-1.82633	-1.83665	-1.73741	-0.0362208	-3.46657	-0.611847	-0.656907	-3.19106
MPFC	Self correct	RA	1.1965	-0.709266	-0.734073	-0.00425884	1.16489	0.10106	-2.32697	2.90981	0.0183311	0.0772749	0.413863	-0.243508	-0.171391	-0.176323	-0.491883	-1.20125	2.037	-0.658427	-0.0243309	1.07227	-7.48551	-8.23306	-5.8694	-0.745662	-1.19908	-0.830254	-1.77151	-1.54166
		FM	-0.565718	3.87375	-1.40284	-2.88647	2.56778	-0.0595155	1.752	-2.82411	2.6441	-2.78334	-0.86633	7.3618	-0.0555135	3.0628	0.185657	-2.75979	-3.38371	-1.99903	-1.73479	-0.783154	-0.515783	-3.70406	-0.115369	1.65379
		FO	0.0598258	3.23666	-0.128766	-1.2051	1.27689	0.570141	0.865762	-3.27125	3.0001	-1.32152	0.126449	2.49394	-0.230975	1.15697	1.27535	-1.52744	-2.99531	-1.303	-3.58644	-0.364346	-0.883294	-3.31235	-0.859451	-2.59337
	Partner correct	RA	-0.362476	-1.07716	-3.05709	0.24401	0.368431	-0.356915	-3.35628	-0.486668	-0.214848	0.00353633	0.181325	-0.757659	-0.227325	-0.394491	-3.34396	-3.43549	-0.173251	-1.09629	0.191229	2.58677	-12.7164	-8.19011	-5.8533	-5.21323	-3.0977	-1.51247	-1.62654	-1.48258
		FM	2.99072	6.03564	-0.706147	0.29606	0.194883	-0.669267	1.77441	-3.68633	-1.54576	-0.761034	0.483191	2.11098	-0.83472	-0.922498	-0.547342	-3.16552	-0.574562	-1.42457	-0.789597	0.164376	-1.17315	-5.03621	-0.310987	-0.836762
		FO	2.24059	4.10294	-0.204063	-2.24706	-0.245498	0.273775	3.81889	-4.2387	-0.444985	-1.36573	1.61216	1.93675	0.107546	-1.11756	0.531427	-0.976864	-0.486222	-1.29089	-0.641339	0.44877	-0.578567	-1.94542	-1.99136	-1.36448
PMv	Self correct	RA	-2.07358	-0.154319	0.260569	-1.40191	-1.99276	-1.8281	-0.611667	-0.845932	-1.90863	-1.77875	2.44645	-1.05109	-0.292373	-4.14195	-0.994405	-8.13213	-3.79133	2.66935	2.32708	2.30927	-4.93861	-6.58174	-1.27788	2.653	0.436113	-1.50672	-2.13894	2.35396
		FA	-3.00203	1.33181	-5.56429	-10.3052	-5.62251	-3.18713	-2.79629	-6.52237	-3.07077	-2.4597	-3.21449	3.46846	-3.70298	-2.49772	-3.76382	-6.76659	-3.27402	-6.73151	-6.94135	-0.294365	-1.89448	-3.09918	-1.67354	-4.43192	-1.21902	3.52138	-1.09784	-2.40267	-1.86725	-3.76767	-1.89319	-7.64409	-1.42638	-1.43457	-2.71421	0.888823	-3.27523	-4.57356	-2.67234	-3.85851	-4.9721	-5.5141	-3.70594	0.446865	-4.95687	-4.2803	-1.25141
	Partner correct	RA	-4.13	-0.224144	-1.77371	-2.3621	-2.17645	-2.14809	-2.68781	-0.973088	-0.0221007	-1.54989	1.39135	-1.45071	-0.0587583	-2.04154	-1.96804	-2.29801	-25.5745	0.438225	0.225778	1.15641	-5.67865	-3.87265	-0.956824	-1.94779	-0.182638	-1.19166	-1.10857	-0.0587584
		FA	-0.25814	1.30058	-2.18695	-2.78746	-2.08002	-1.65892	-4.05583	-2.22413	-0.447389	-1.84215	-2.11472	1.68694	-1.69249	-1.5022	-1.85963	-2.95057	-1.63701	-1.70275	-1.76821	-0.583656	-2.65036	-1.80855	-0.693336	-0.799974	-0.0485344	0.291865	-3.21307	-1.64568	-3.90015	-1.12568	-5.50565	-1.54188	-1.03447	-0.752905	-2.58716	-1.16241	-1.35085	-1.92164	-5.20525	-1.93793	-1.82633	-1.83665	-1.73741	-0.0362208	-3.46657	-0.611847	-0.656907
MPFC	Self correct	RA	1.1965	-0.709266	-0.734073	-0.00425884	1.16489	0.10106	-2.32697	2.90981	0.0183311	0.0772749	0.413863	-0.243508	-0.171391	-0.176323	-0.491883	-1.20125	2.037	-0.658427	-0.0243309	1.07227	-7.48551	-8.23306	-5.8694	-0.745662	-1.19908	-0.830254	-1.77151	-1.54166
		FA	-0.565718	3.87375	-1.40284	-2.88647	2.56778	-0.0595155	1.752	-2.82411	2.6441	-2.78334	-0.86633	7.3618	-0.0555135	3.0628	0.185657	-2.75979	-3.38371	-1.99903	-1.73479	-0.783154	-0.515783	-3.70406	-0.115369	1.65379	0.0598258	3.23666	-0.128766	-1.2051	1.27689	0.570141	0.865762	-3.27125	3.0001	-1.32152	0.126449	2.49394	-0.230975	1.15697	1.27535	-1.52744	-2.99531	-1.303	-3.58644	-0.364346	-0.883294	-3.31235	-0.859451
	Partner correct	RA	-0.362476	-1.07716	-3.05709	0.24401	0.368431	-0.356915	-3.35628	-0.486668	-0.214848	0.00353633	0.181325	-0.757659	-0.227325	-0.394491	-3.34396	-3.43549	-0.173251	-1.09629	0.191229	2.58677	-12.7164	-8.19011	-5.8533	-5.21323	-3.0977	-1.51247	-1.62654	-1.48258
		FA	2.99072	6.03564	-0.706147	0.29606	0.194883	-0.669267	1.77441	-3.68633	-1.54576	-0.761034	0.483191	2.11098	-0.83472	-0.922498	-0.547342	-3.16552	-0.574562	-1.42457	-0.789597	0.164376	-1.17315	-5.03621	-0.310987	-0.836762	2.24059	4.10294	-0.204063	-2.24706	-0.245498	0.273775	3.81889	-4.2387	-0.444985	-1.36573	1.61216	1.93675	0.107546	-1.11756	0.531427	-0.976864	-0.486222	-1.29089	-0.641339	0.44877	-0.578567	-1.94542	-1.99136
[truncated: 1 more columns]

## Sheet: Figure 5b
Self correct	PMv to MPFC	RA	0.0922222	0.0788889	0.194444	0.0344444	0.0433333	0.118889	0.0522222	0.0744444	0.03	0.145556	0.0522222	0.105556	0.132222	0.0522222	0.0655556	0.421111	0.07	0.243333	0.27	0.0966667	0.23	0.167778	0.0833333	0.0833333	0.0744444	0.0788889	0.07
		FM	0.0233333	0.178889	0.0277778	0.103333	0.0455556	0.0188889	0.0411111	0.0233333	0.125556	0.0144444	0.0366667	0.0944444	0.0277778	0.0588889	0.05	0.0455556	0.0633333	0.0633333	0.0722222	0.0322222	0.0277778	0.0988889	0.0233333	0.0233333
		FO	0.0242222	0.108667	0.042	0.0775556	0.0108889	0.0108889	0.0331111	0.042	0.0508889	0.0108889	0.0153333	0.0508889	0.0331111	0.082	0.0375556	0.042	0.0375556	0.0464444	0.0242222	0.0642222	0.042	0.0508889	0.0197778	0.0242222
	MPFC to PMv	RA	0.0877778	0.0411111	0.225556	0.0477778	0.154444	0.07	0.0744444	0.07	0.0344444	0.158889	0.0744444	0.11	0.181111	0.0344444	0.0788889	0.296667	0.0611111	0.0433333	0.07	0.212222	0.127778	0.154444	0.0611111	0.07	0.07	0.0322222	0.0477778
		FM	0.105444	0.323222	0.124333	0.061	0.0476667	0.0387778	0.0876667	0.0387778	0.123222	0.0343333	0.0743333	0.111	0.0298889	0.119889	0.0387778	0.0565556	0.158778	0.0387778	0.0843333	0.225444	0.0198889	0.0465556	0.0198889	0.0787778
		FO	0.0238889	0.210556	0.148333	0.0905556	0.0372222	0.0861111	0.108333	0.0683333	0.127222	0.0194444	0.0238889	0.183889	0.0283333	0.0772222	0.0683333	0.0505556	0.113889	0.0327778	0.0683333	0.281667	0.0238889	0.0727778	0.0194444	0.0327778
Partner correct	PMv to MPFC	RA	0.0864444	0.0553333	0.0597778	0.082	0.0642222	0.117556	0.0464444	0.0508889	0.0464444	0.0775556	0.0686667	0.104222	0.0997778	0.0553333	0.0464444	0.369222	0.082	0.173667	0.289222	0.108667	0.244778	0.122	0.0731111	0.0508889	0.0553333	0.0686667	0.104222
		FM	0.0238889	0.13	0.0816667	0.13	0.0461111	0.055	0.0327778	0.0372222	0.0638889	0.0283333	0.0283333	0.108333	0.0238889	0.055	0.0638889	0.13	0.0683333	0.0861111	0.0505556	0.0194444	0.0283333	0.112778	0.0727778	0.0283333
		FO	0.0238889	0.0594444	0.0372222	0.121667	0.0327778	0.0416667	0.0505556	0.0727778	0.0683333	0.0327778	0.0283333	0.0194444	0.015	0.0994444	0.0994444	0.0638889	0.0327778	0.0238889	0.0416667	0.157222	0.055	0.103889	0.0327778	0.0238889
	MPFC to PMv	RA	0.0614444	0.0392222	0.0303333	0.0481111	0.114778	0.0436667	0.0525556	0.0303333	0.017	0.105889	0.057	0.0836667	0.057	0.0214444	0.0303333	0.203667	0.0258889	0.0347778	0.0258889	0.154778	0.145889	0.0792222	0.0436667	0.0214444	0.017	0.0525556	0.0258889
		FM	0.0481111	0.279222	0.097	0.0392222	0.0614444	0.0747778	0.0792222	0.0214444	0.119222	0.0303333	0.0481111	0.0303333	0.0214444	0.0836667	0.0347778	0.0481111	0.0925556	0.0214444	0.0925556	0.097	0.0436667	0.0525556	0.057	0.105889
		FO	0.0214444	0.265889	0.0881111	0.0481111	0.0258889	0.0703333	0.163667	0.0258889	0.105889	0.0258889	0.0347778	0.0481111	0.0214444	0.0658889	0.0436667	0.0436667	0.105889	0.0258889	0.0525556	0.128111	0.017	0.0525556	0.0303333	0.017
Self correct	PMv to MPFC	RA	0.0922222	0.0788889	0.194444	0.0344444	0.0433333	0.118889	0.0522222	0.0744444	0.03	0.145556	0.0522222	0.105556	0.132222	0.0522222	0.0655556	0.421111	0.07	0.243333	0.27	0.0966667	0.23	0.167778	0.0833333	0.0833333	0.0744444	0.0788889	0.07
		FA	0.0233333	0.178889	0.0277778	0.103333	0.0455556	0.0188889	0.0411111	0.0233333	0.125556	0.0144444	0.0366667	0.0944444	0.0277778	0.0588889	0.05	0.0455556	0.0633333	0.0633333	0.0722222	0.0322222	0.0277778	0.0988889	0.0233333	0.0233333	0.0242222	0.108667	0.042	0.0775556	0.0108889	0.0108889	0.0331111	0.042	0.0508889	0.0108889	0.0153333	0.0508889	0.0331111	0.082	0.0375556	0.042	0.0375556	0.0464444	0.0242222	0.0642222	0.042	0.0508889	0.0197778
	MPFC to PMv	RA	0.0877778	0.0411111	0.225556	0.0477778	0.154444	0.07	0.0744444	0.07	0.0344444	0.158889	0.0744444	0.11	0.181111	0.0344444	0.0788889	0.296667	0.0611111	0.0433333	0.07	0.212222	0.127778	0.154444	0.0611111	0.07	0.07	0.0322222	0.0477778
		FA	0.105444	0.323222	0.124333	0.061	0.0476667	0.0387778	0.0876667	0.0387778	0.123222	0.0343333	0.0743333	0.111	0.0298889	0.119889	0.0387778	0.0565556	0.158778	0.0387778	0.0843333	0.225444	0.0198889	0.0465556	0.0198889	0.0787778	0.0238889	0.210556	0.148333	0.0905556	0.0372222	0.0861111	0.108333	0.0683333	0.127222	0.0194444	0.0238889	0.183889	0.0283333	0.0772222	0.0683333	0.0505556	0.113889	0.0327778	0.0683333	0.281667	0.0238889	0.0727778	0.0194444
Partner correct	PMv to MPFC	RA	0.0864444	0.0553333	0.0597778	0.082	0.0642222	0.117556	0.0464444	0.0508889	0.0464444	0.0775556	0.0686667	0.104222	0.0997778	0.0553333	0.0464444	0.369222	0.082	0.173667	0.289222	0.108667	0.244778	0.122	0.0731111	0.0508889	0.0553333	0.0686667	0.104222
		FA	0.0238889	0.13	0.0816667	0.13	0.0461111	0.055	0.0327778	0.0372222	0.0638889	0.0283333	0.0283333	0.108333	0.0238889	0.055	0.0638889	0.13	0.0683333	0.0861111	0.0505556	0.0194444	0.0283333	0.112778	0.0727778	0.0283333	0.0238889	0.0594444	0.0372222	0.121667	0.0327778	0.0416667	0.0505556	0.0727778	0.0683333	0.0327778	0.0283333	0.0194444	0.015	0.0994444	0.0994444	0.0638889	0.0327778	0.0238889	0.0416667	0.157222	0.055	0.103889	0.0327778
	MPFC to PMv	RA	0.0614444	0.0392222	0.0303333	0.0481111	0.114778	0.0436667	0.0525556	0.0303333	0.017	0.105889	0.057	0.0836667	0.057	0.0214444	0.0303333	0.203667	0.0258889	0.0347778	0.0258889	0.154778	0.145889	0.0792222	0.0436667	0.0214444	0.017	0.0525556	0.0258889
		FA	0.0481111	0.279222	0.097	0.0392222	0.0614444	0.0747778	0.0792222	0.0214444	0.119222	0.0303333	0.0481111	0.0303333	0.0214444	0.0836667	0.0347778	0.0481111	0.0925556	0.0214444	0.0925556	0.097	0.0436667	0.0525556	0.057	0.105889	0.0214444	0.265889	0.0881111	0.0481111	0.0258889	0.0703333	0.163667	0.0258889	0.105889	0.0258889	0.0347778	0.0481111	0.0214444	0.0658889	0.0436667	0.0436667	0.105889	0.0258889	0.0525556	0.128111	0.017	0.0525556	0.0303333
[truncated: 1 more columns]

## Sheet: Figure 5d
Self correct	PMv to MPFC	RA	0.485832	0.315087	0.381807	0.414132	0.396546	0.411471	0.34161	0.33044	0.387627	0.479983	0.412619	0.500811	0.374171	0.391583	0.418581	0.607809	0.418062	0.400746	0.506603	0.536988	0.488428	0.398299	0.354273	0.403547	0.50574	0.430288	0.393104
		FM	0.322881	0.326654	0.27153	0.501853	0.330473	0.314264	0.422236	0.283423	0.413653	0.229452	0.47655	0.308955	0.430751	0.365598	0.419002	0.391254	0.372019	0.550208	0.388026	0.399904	0.413483	0.319878	0.337016	0.2451
		FO	0.287301	0.309852	0.421961	0.400422	0.395882	0.486769	0.246603	0.453714	0.245097	0.293878	0.641211	0.342101	0.420842	0.439847	0.436386	0.43847	0.565272	0.273059	0.368883	0.220085	0.303114	0.310591	0.303614	0.421981
	MPFC to PMv	RA	0.507627	0.215323	0.405603	0.601327	0.470703	0.417135	0.245995	0.504724	0.518433	0.398593	0.392276	0.269558	0.27899	0.399242	0.367238	0.405432	0.533686	0.416261	0.439117	0.394961	0.600773	0.51143	0.355101	0.506646	0.519814	0.26461	0.425037
		FM	0.347999	0.445336	0.366073	0.471259	0.369971	0.330086	0.394473	0.342387	0.214581	0.344346	0.58713	0.629483	0.394084	0.558515	0.27199	0.345804	0.409007	0.226527	0.408672	0.38594	0.312288	0.430485	0.191414	0.635342
		FO	0.608301	0.219852	0.301961	0.562809	0.442199	0.516769	0.446603	0.453714	0.445097	0.293878	0.595211	0.210675	0.400842	0.537847	0.436386	0.281001	0.565272	0.273059	0.368883	0.402085	0.223114	0.310591	0.303614	0.221981
Partner correct	PMv to MPFC	RA	0.231268	0.400073	0.402453	0.467181	0.223563	0.312182	0.172766	0.400798	0.254151	0.278981	0.224356	0.304875	0.58028	0.428129	0.229072	0.236322	0.239017	0.263929	0.504108	0.433422	0.546007	0.321253	0.195205	0.236322	0.209901	0.338296	0.309218
		FM	0.299598	0.305568	0.211147	0.24536	0.201237	0.233167	0.190964	0.244959	0.321061	0.135578	0.264459	0.409382	0.299458	0.218398	0.219265	0.222082	0.213212	0.242861	0.227292	0.363604	0.242044	0.187887	0.0685249	0.237217
		FO	0.222336	0.305509	0.309759	0.191641	0.167478	0.14943	0.366137	0.166191	0.41367	0.131849	0.21497	0.316169	0.306226	0.213124	0.305758	0.155485	0.165483	0.182761	0.173338	0.34818	0.328935	0.199846	0.286122	0.19315
	MPFC to PMv	RA	0.348586	0.190901	0.273594	0.534534	0.447663	0.330726	0.246285	0.35526	0.275183	0.325183	0.232381	0.338809	0.373064	0.235794	0.225943	0.325756	0.21281	0.31913	0.201452	0.503469	0.446077	0.244747	0.236213	0.278149	0.190979	0.164356	0.3397
		FM	0.418277	0.551714	0.281307	0.146521	0.390834	0.252273	0.627727	0.251665	0.255315	0.221995	0.413827	0.532068	0.264374	0.485236	0.414039	0.250926	0.298572	0.080672	0.333785	0.337793	0.188034	0.197819	0.229456	0.551571
		FO	0.359551	0.458587	0.453536	0.430248	0.222577	0.290377	0.601952	0.200514	0.192103	0.214512	0.563636	0.493351	0.255534	0.297956	0.265042	0.214237	0.283824	0.188829	0.192901	0.290256	0.179561	0.169171	0.177343	0.429235
Self correct	PMv to MPFC	RA	0.485832	0.315087	0.381807	0.414132	0.396546	0.411471	0.34161	0.33044	0.387627	0.479983	0.412619	0.500811	0.374171	0.391583	0.418581	0.607809	0.418062	0.400746	0.506603	0.536988	0.488428	0.398299	0.354273	0.403547	0.50574	0.430288	0.393104
		FA	0.322881	0.326654	0.27153	0.501853	0.330473	0.314264	0.422236	0.283423	0.413653	0.229452	0.47655	0.308955	0.430751	0.365598	0.419002	0.391254	0.372019	0.550208	0.388026	0.399904	0.413483	0.319878	0.337016	0.2451	0.287301	0.309852	0.421961	0.400422	0.395882	0.486769	0.246603	0.453714	0.245097	0.293878	0.641211	0.342101	0.420842	0.439847	0.436386	0.43847	0.565272	0.273059	0.368883	0.220085	0.303114	0.310591	0.303614
	MPFC to PMv	RA	0.507627	0.215323	0.405603	0.601327	0.470703	0.417135	0.245995	0.504724	0.518433	0.398593	0.392276	0.269558	0.27899	0.399242	0.367238	0.405432	0.533686	0.416261	0.439117	0.394961	0.600773	0.51143	0.355101	0.506646	0.519814	0.26461	0.425037
		FA	0.347999	0.445336	0.366073	0.471259	0.369971	0.330086	0.394473	0.342387	0.214581	0.344346	0.58713	0.629483	0.394084	0.558515	0.27199	0.345804	0.409007	0.226527	0.408672	0.38594	0.312288	0.430485	0.191414	0.635342	0.608301	0.219852	0.301961	0.562809	0.442199	0.516769	0.446603	0.453714	0.445097	0.293878	0.595211	0.210675	0.400842	0.537847	0.436386	0.281001	0.565272	0.273059	0.368883	0.402085	0.223114	0.310591	0.303614
Partner correct	PMv to MPFC	RA	0.231268	0.410073	0.402453	0.467181	0.223563	0.222182	0.172766	0.400798	0.254151	0.278981	0.224356	0.304875	0.58028	0.428129	0.229072	0.236322	0.239017	0.263929	0.504108	0.433422	0.546007	0.221253	0.195205	0.236322	0.209901	0.338296	0.309218
		FA	0.299598	0.305568	0.211147	0.24536	0.201237	0.233167	0.190964	0.244959	0.321061	0.135578	0.264459	0.409382	0.299458	0.218398	0.219265	0.222082	0.213212	0.242861	0.227292	0.363604	0.242044	0.187887	0.0685249	0.237217	0.222336	0.305509	0.309759	0.191641	0.167478	0.14943	0.366137	0.166191	0.41367	0.131849	0.21497	0.316169	0.306226	0.213124	0.305758	0.155485	0.165483	0.182761	0.173338	0.34818	0.328935	0.199846	0.286122
	MPFC to PMv	RA	0.348586	0.195901	0.273594	0.534534	0.447663	0.230726	0.246285	0.35526	0.275183	0.325183	0.232381	0.338809	0.373064	0.235794	0.225943	0.325756	0.21281	0.31913	0.201452	0.573469	0.436077	0.244747	0.236213	0.278149	0.197979	0.164356	0.3397
		FA	0.418277	0.551714	0.281307	0.146521	0.390834	0.252273	0.627727	0.251665	0.255315	0.221995	0.413827	0.532068	0.264374	0.485236	0.414039	0.250926	0.298572	0.080672	0.333785	0.337793	0.188034	0.197819	0.229456	0.551571	0.359551	0.458587	0.453536	0.430248	0.222577	0.290377	0.601952	0.200514	0.192103	0.214512	0.563636	0.493351	0.255534	0.297956	0.265042	0.214237	0.283824	0.188829	0.192901	0.290256	0.179561	0.169171	0.177343
[truncated: 1 more columns]

## Sheet: Figure 6c
Control	RA	0.78022	0.821596	0.733333	0.75	0.647059	0.538462	0.595238
	FM	0.833333	0.822967	0.765217	0.813636	0.682051	0.762376	0.8125
	FO	0.796178	0.808989	0.740741	0.808989	0.623932	0.810606	0.785124
Day 1-5	RA	0.768293	0.54717	0.615385	0.786885	0.761905
	FM	0.659091	0.759259	0.809524	0.666667	0.65625
	FO	0.703704	0.125	0.770492	0.55	0.0588235
Day 6-10	RA	0.746032	0.705882	0.768116	0.737705	0.651515
	FM	0.625	0.811594	0.857143	0.777778	0.9
	FO	0.782609	0.772727	0.733333	0.84127	0.828125
Day 11-14	RA	0.706522	0.72619	0.765625	0.735294
	FM	0.811111	0.782051	0.901235	0.84
	FO	0.797619	0.781609	0.873563	0.842105

## Sheet: Figure 6d
Control	RA	1	0.75	0.4	0.692308	0.8	0.5	0.75
	FM	0.25	0.857143	0.6	0.444444	0.666667	0.666667	0.5
	FO	0.666667	0.5	0.5	0.75	0.666667	0.4	0.666667
Day 1-5	RA	0.75	0.666667	1	0.75	1
	FM	1	0	0.4	0.4	1
	FO	0.333333	0.333333	1	1	1
Day 6-10	RA	0.333333	0.4	0.6	0.333333	0.5
	FM	0	0.666667	0.333333	0	0.5
	FO	1	0	0.25	0	0.5
Day 11-14	RA	0.3	0	0	0
	FM	0	0.5	0	0
	FO	0.25	0	0	0.5

## Sheet: Figure 6e
Control	RA	0.911111	0.933333	1	1	0.909091	0.8	0.923077
	FM	0.96	0.896552	0.772727	1	0.947368	1	1
	FO	0.933333	0.96	0.92	1	0.952381	0.95	1
Day 1-5	RA	0.777778	0.714286	1	0.777778	0.8
	FM	1	0.75	1	1	1
	FO	1	1	1	1	1
Day 6-10	RA	1	1	1	1	1
	FM	1	0.909091	0.857143	1	1
	FO	1	0.909091	1	1	1
Day 11-14	RA	1	1	1	1
	FM	1	1	1	0.928571
	FO	1	1	1	0.9

## Sheet: Figure 6f
Control	RA	0.821596	0.75	0.647059	0.538462	0.595238	0.78022	0.821596	0.647059	0.538462	0.595238	0.809524	0.794872	0.666667	0.733333	0.785714	0.746667	0.807018	0.813725	0.797101	0.819444	0.811594	0.833333	0.816092	0.824176	0.806147	0.808743	0.541667	0.760736
	FM	0.833333	0.822967	0.813636	0.682051	0.762376	0.8125	0.822967	0.765217	0.682051	0.762376	0.8125	0.864198	0.83	0.777778	0.764151	0.896552	0.877193	0.844961	0.844444	0.88189	0.862903	0.846154	0.748252	0.742991	0.765625	0.8	0.754967	0.704545
	FO	0.796178	0.740741	0.623932	0.810606	0.785124	0.808989	0.808989	0.623932	0.810606	0.785124	0.821429	0.823529	0.782895	0.850877	0.757576	0.768519	0.813008	0.84252	0.813008	0.836879	0.802083	0.852713	0.80916	0.718447	0.737179	0.816327	0.783217	0.705882
Late	RA	0.768116	0.737705	0.651515	0.706522	0.72619	0.735294	0.768116	0.737705	0.651515	0.706522	0.765625	0.735294	0.809524	0.840426	0.824	0.784314	0.555556	0.810811	0.802469	0.770115	0.866667	0.83908	0.819048	0.775	0.767677	0.809524	0.752809	0.817308	0.822785	0.802326	0.726908	0.628959	0.785256	0.79108	0.845018	0.834135	0.849315	0.760204
	FM	0.857143	0.9	0.782051	0.901235	0.84	0.857143	0.777778	0.9	0.811111	0.782051	0.901235	0.84	0.848485	0.942529	0.730769	0.857143	0.885965	0.68	0.809524	0.885714	0.821705	0.833333	0.880952	0.797872	0.837607	0.775701	0.858268	0.830986	0.743363	0.825397	0.798561
	FO	0.84127	0.828125	0.797619	0.781609	0.873563	0.842105	0.733333	0.84127	0.797619	0.873563	0.842105	0.694444	0.735632	0.75	0.806452	0.821429	0.761905	0.632653	0.903226	0.821705	0.81746	0.848485	0.819048	0.779661	0.793651	0.82	0.880952	0.633028	0.774194	0.76	0.748768

[truncated: 7 more sheets: Figure 6g, Figure 6h, Figure 6i, Figure S8, Figure S9, Figure S10, Figure S12]
